# Supplementary material for: EGFRvIII expression triggers a metabolic dependency and therapeutic vulnerability sensitive to autophagy inhibition
Source: Autophagy. 2018 Jan 29;14(2):283–95. doi: 10.1080/15548627.2017.1409926 (PMC5902239; doi:10.1080/15548627.2017.1409926)
Supplement: supp-data_1409926.zip [file kaup-14-02-1409926-s001.zip]

Archive with 4 entries (4 files):
- supp-data_1409926/2017AUTO0037R2-s02_1409926.docx
- supp-data_1409926/2017AUTO0037R2-s03_1409926.tif
- supp-data_1409926/2017AUTO0037R2-s04_1409926.tif
- supp-data_1409926/2017AUTO0037R2-s05_1409926.tif
